# Supplementary material for: An initial study on the predictive value using multiple MRI characteristics for Ki-67 labeling index in glioma
Source: J Transl Med. 2023 Feb 11;21:119. doi: 10.1186/s12967-023-03950-w (PMC9922464; doi:10.1186/s12967-023-03950-w)
Supplement: Supplementary file 1 — Additional file 1: Routine protocols of glioma. [file 12967_2023_3950_MOESM1_ESM.xlsx]

## Sheet: Sheet1
Routin protocols of glioma
Protocols	T2WI_tse	T1WI_flash	T2W-FLAIR	DWI_epse(diffusion mode-3-Scan Trace)	T2WI_tse	T1W-CE	T1W-CE	T1W-CE	T1W-CE FS
Planes	axial	axial	axial	axial	sagital	axial	sagital	cornal	axial
FOV read (mm)	230	230	230	230	230	230	230	230	230
FOV Phase (%)	81.3	81.3	81.3	100	100	81.3	100	81.3	81.3
Phase oversampling (%)	20	20	20	0	20	20	20	20	20
TR (ms)	4000	220	7000	2000	3740	220	220	220	428
TE (ms)	92	2.49	85	70	94	2.49	2.46	2.49	2.46
TI (ms)	/	/	2217	/	/	/	/	/	/
b values (mm2/s)	/	/	/	0/1000	/	/	/	/	/
Voxel size (mm3)	0.6 × 0.6 × 5.0	0.7 × 0.7 × 5.0	0.7 × 0.7 × 5.0	0.6 × 0.6 × 5.0	0.7 × 0.7 × 5.0	0.7 × 0.7 × 5.0	0.7 × 0.7 × 5.0	0.7 × 0.7 × 5.0	0.7 × 0.7 × 5.0
Slice thickness (mm)	5	5	5	5	5	5	5	5	5
Dist. factor (%)	30	30	30	30	30	30	30	30	30
Averages	1	1	1	1	1	1	1	1	1
Base Resolution	384	320	320	192	320	320	320	320	320
Slices	20-22	20-22	20-22	20-22	20-22	20-22	20-22	20-22	20-22
Flip Angle (°)	150	70	150	/	150	70	70	70	70
Bandwidth (Hz/Px)	221	280	289	1446	260	280	280	280	280
Echo spacing (ms)	10.3	/	7.05	0.78	9.36	/	/	/	/
Note: FOV = field of view; TR = repetition time; TE = echo time; TI = inversion time
